# Supplementary material for: Albumin and hemoglobin adducts of estrogen quinone as biomarkers for early detection of breast cancer
Source: PLoS One. 2018 Sep 17;13(9):e0201241. doi: 10.1371/journal.pone.0201241 (PMC6141067; doi:10.1371/journal.pone.0201241)
Supplement: S1 Data — (XLSX) [file pone.0201241.s001.xlsx]

## Sheet: Alb
Healthy controls	Age	BMI	Protein adducts-Alb (pmole/g)			Breast cancer patients	Age	BMI	Protein adducts-Alb (pmole/g)
			4-OHE2-2 adducts	2-OHE2-4 adducts					4-OHE2-2 adducts	2-OHE2-4 adducts
1	47	22.0581	87.9145	230.825		1	66	26.6022	289.472	212.802
2	25	22.2656	105.025	428.431		2	54	20.6905	386.812	237.229
3	30	26.8407	212.604	283.964		3	71	28.9811	845.096	411.436
4	57	23.2	135.57	256.933		4	66	26.2715	361.145	238.316
5	35	24.2	75.7125	193.287		5	32	21.2071	295.242	181.464
6	41	19.1	128.999	431.603		6	62	25.6312	770.258	326.68
7	50	22.7	176.68	375.612		7	44	20.5688	1254.47	521.059
8	37	21.6	100.375	158.541		8	57	29.8187	393.451	253.838
9	48	22.4323	119.476	194.455		9	49	20.0777	1275.61	565.323
10	27	29.7778	85.2857	66.6486		10	35	23.5294	706.15	669.288
11	62	23.7332	145.034	378.523		11	41	20.2848	730.547	323.994
12	45	22.8928	93.2533	243.123		12	57	25.9695	544.568	304.197
13	51	23.7332	171.059	354.475		13	45	22.0386	738.172	501.381
14	38	20.1951	180.113	277.314		14	54	23.7626	666.649	386.318
15	39	19.052	69.6372	122.901		15	39	24.0346	769.407	297.828
16	49	21.0772	138.762	436.139		16	65	23.5457	289.739	275.286
17	48	21.7555	143.523	280.166		17	43	30.1843	1107.24	1020.81
18	36	21.1927	120.08	322.404		18	42	28.386	545.346	341.801
19	45	24.093	84.0768	207.094		19	63	26.5528	640.022	350.23
20	38	24.4646	150.871	308.193		20	56	26.7419	316.036	216.063
21	45	21.4844	119.091	258.206		21	58	39.0964	447.028	279.375
22	40	24.974	88.9292	168.921		22	41	22.6223	853.899	458.485
23	38	22.2222	93.0999	158.064		23	55	23.4952	607.17	337.631
24	45	22.3133	77.8863	248.048		24	69	20.8117	271.586	238.977
25	36	23.2335	158.598	394.217		25	40	27.5134	1385.01	611.861
26	33	27.1816	125.34	281.641		26	47	27.0051	674.299	262.088
27	32	18.8189	200.23	540.901		27	50	26.2336	614.455	580.113
28	28	17.9282	211.359	352.9		28	54	22.5355	858.206	234.508
29	69	27.8488	109.586	193.024		29	32	28.5483	323.87	160.412
30	24	23.8728	191.801	213.188		30	50	21.1553	219.834	206.06
31	64	24.677	133.244	324.874		31	50	22.7694	441.459	216.87
32	43	23.3355	73.4063	285.063		32	55	28.3531	1016.5	349.085
33	26	20.4491	187.631	495.421		33	41	23.9188	838.714	415.177
34	25	19.9	205.742	276.13		34	43	23.8751	394.66	262.93
35	48	24.3	196.306	272.745		35	37	19.7885	988.724	440.881
36	26	23.5304	378.523	507.239		36	49	31.6346	511.567	343.775
37	23	20.8117	150.009	494.574		37	41	22.5086	943.48	787.354
38	31	20.9275	161.861	328.414		38	57	30.4772	806.16	483.891
39	50	24.8777	107.229	106.15		39	43	24.6482	1016.03	743.827
40	30	17.7778	108.977	204.299		40	35	18.7962	861.392	670.688
41	39	20.6131	129.713	372.786		41	42	20.7008	807.566	413.529
42	35	21.2306	99.0843	271.434		42	66	24.8603	1205.9	692.051
43	33	22.0604	66.0631	152.972		43	54	29.2969	633.326	250.326
44	45	24.977	132.195	425.091		44	67	25.5181	1223.79	654.143
45	42	24.8358	108.374	354.314		45	34	22.4766	1014.11	428.706
46	26	25.4	112.93	274.654		46	72	29.9376	208.09	91.9967
47	40	32	108.374	354.314		47	58	30.6667	256.701	156.979
48	37	23	117.594	255.477		48	16	15.6299	489.62	251.498
49	26	16	236.06	310.261		49	46	24.298	349.753	244.648
50	28	21.88	160.412	205.432		50	58	26.4713	590.212	128.56
51	41	19.22	173.994	406.81		51	55	29.4321	422.192	259.95
52	35	19.2164	190.808	259		52	43	26.2985	389.708	257.868
53	32	20.9644	118.613	296.17		53	34	19.7777	1075.18	1017.13
54	40	21.6311	115.323	303.778		54	45	22.806	607.812	247.842
55	43	22.3133	103.667	344.34		55	45	24.8358	314.371	225.801
56	34	24.4646	170.881	138.244		56	41	23.2483	303.299	131.284
57	40	22.0317	299.085	785.013		57	46	25.9383	424.1	251.554
58	40	25.7812	92.1502	177.463		58	36	20.1087	252.282	224.724
59	34	24.0882	92.1235	253.899		59	49	20.5688	1063.38	782.24
60	41	32.872	88.0008	300.848		60	44	19.6866	1117.56	707.867
61	38	19.4771	265.177	330.022		61	49	22.4059	518.397	420.84
62	51	30.0215	92.8023	206.549		62	46	25.0361	775.648	291.697
63	46	28.8415	261.436	461.245		63	39	21.1203	323.614	180.018
64	56	22.9854	102.598	238.855		64	56	25.462	1256.54	451.271
65	28	22.0711	66.8696	138.172		65	55	27.9495	1244.84	828.351
66	27	27.0552	84.5083	169.407		66	74	24.1104	337.358	307.818
67	32	22.0604	173.636	416.502		67	61	35.352	475.258	249.716
68	60	21.2306	124.735	322.343		68	37	21.0962	444.127	355.199
69	39	20.9644	80.5369	188.234		69	45	21.5885	398.756	160.322
70	54	19.8347	172.688	304.758		70	61	18.8652	718.4	287.627
71	25	17.1875	212.088	343.554		71	56	23.0469	1390.46	1324.71
						72	35	23.6842	262.914	186.449
						73	48	21.9839	623.357	418.179
						74	34	24.6893	433.651	215.789
						75	40	21.5139	1172.35	727.255
						76	66	32.2183	1197.34	947.247
						77	38	23.7	348.463	172.32
						78	55	26.5204	663.913	430.379
						79	43	21.7778	397.918	106.697
						80	46	25.8219	415.083	272.004
						81	63	19.2277	1313.31	1000.1
						82	41	20.6905	379.191	312.422
						83	66	29.3333	1254	731.478
						84	38	18.1552	1275.93	742.997
						85	49	29.0943	707.988	423.491
						86	36	18.8	844.985	166.947
						87	51	24.2	614.351	582.28
						88	47	27.8	654.525	439.088
						89	56	24.2	1056.6	938.16
						90	48	22.6	818.893	247.154
						91	47.1918	30.4	1326.45	1010.1
						92	49.3973	24	785.587	421.806
						93	55.6932	23.7	364.184	291.263
						94	62.5151	29.1	283.302	61.7086
						95	59.8055	20.3	1106.38	700.788
						96	58.0274	24.2	304.94	219.027
						97	56.4849	21.6	481.279	747.986
						98	44.5452	23.6	608.034	211.241
						99	41.9671	21.8	927.137	329.969
						100	68.2164	26.1	785.587	421.806
						101	55.6932	23.7	1024.29	526.2
						102	69.5507	20.5	249.578	150.522
						103	47.474	19.2	437.237	229.739
						104	56	33.2	187.795	123.924
						105	51	24.5	705.173	394.41
						106	68	31.4	1033.25	457.911
						107	40	40.9	402.895	238.976
						108	46	31.1	785.587	421.806
						109	49	31	492.492	112.074
						110	51	22.3	205.467	133.864
						111	59	26.4	923.7	1041.97
						112	42	21.8	709.857	100.37
						113	50	20.1	497.759	136.015
						114	48	19.5	767.188	392.852
						115	48	19.9	540.952	220.579
						116	79	19.5	542.325	398.943
						117	57	19.9	456.189	370.339
						118	46	23.4	1097.32	803.334
						119	70	24.9	1317.07	1041.97
						120	45	22.7	932.978	394.41
						121	38	24.5	815.752	419.374
						122	48	24.4	450.288	221.207
						123	55	27.9	456.189	370.339
						124	55	24.3	1207.5	803.501
						125	46	29	337.15	131.044
						126	37	19.7	1058.67	201.938
						127	40	19.7	375.399	309.298
						128	49	23.5	1593.83	564.088
						129	59	28.5	280.038	108.99
						130	43	19.1	1326.45	1010.1
						131	59	30.4	304.94	219.027
						132	43	24.6	896.306	747.986
						133	47	21.6	878.627	105.176
						134	36	27.9	663.636	94.59
						135	50	20.7	784.909	395.18
						136	58	24.2	846.422	469.975
						137	52	24.4	321.095	124.804
						138	65	29.8	614.351	582.28
						139	63	25.3	254.378	125.794
						140	67	32.5	187.795	123.924
						141	65	22.5	522.785	292.029
						142	59	21.9	710.979	418.559
						143	45.2137	18.8	771.941	275.286
						144	66.0904	22.2	289.739	275.286
						145	36	27.1	784.909	395.18
						146	77.3151	26.4	437.237	229.739
						147	49.6932	31.2	1078.44	804.403
						148	59.8247	30.8	215.437	201.938
						149	39.0877	21	812.803	525.922
						150	46.1315	23.3	934.339	628.883
						151	71.0082	20.1	204.807	112.074
						152	56	23.9	948.338	604.021

## Sheet: Hb
Healthy controls	Age	BMI	Protein adducts-Hb (pmole/g)			Breast cancer patients	Age	BMI	Protein adducts-Hb (pmole/g)
			4-OHE2-2 adducts	2-OHE2-4 adducts					4-OHE2-2 adducts	2-OHE2-4 adducts
1	47	22.0581	207.265	108.619		1	66	26.6022	815.902	517.831
2	25	22.2656	172.696	81.4834		2	54	20.6905	876.165	462.28
3	30	26.8407	159.664	86.21		3	71	28.9811	763.869	417.534
4	57	20.4	219.692	66.6073		4	66	26.2715	700.111	280.818
5	35	24.2	143.637	81.2604		5	32	21.2071	948.521	550.869
6	41	19.1	150.343	84.1466		6	62	25.6312	961.088	679.938
7	50	22.7	143.913	59.6984		7	44	20.5688	988.573	600.966
8	37	29.7778	139.627	75.4976		8	57	29.8187	879.277	570.645
9	48	21.6	265.761	127.294		9	49	20.0777	742.75	336.736
10	27	29.7778	138.648	56.2262		10	35	23.5294	759.538	601.969
11	62	23.7332	405.995	175.649		11	41	20.2848	1077.79	652.442
12	45	22.8928	142.25	69.8903		12	57	25.9695	799.148	330.627
13	51	23.7332	137.886	69.5103		13	45	22.0386	747.801	301.854
14	38	20.1951	146.4	90.3127		14	54	23.7626	872.028	424.384
15	39	19.052	132.448	81.2658		15	39	24.0346	877.491	513.171
16	49	21.0772	142.797	90.607		16	65	23.5457	1507.57	461.373
17	48	21.7555	146.078	91.286		17	43	30.1843	948.057	592.022
18	36	21.1927	141.614	77.6744		18	42	28.386	831.866	359.018
19	45	24.093	148.507	93.498		19	63	26.5528	913.091	426.798
20	38	24.4646	132.49	74.281		20	56	26.7419	981.493	375.983
21	45	21.4844	207.759	71.8002		21	58	39.0964	897.224	417.891
22	40	24.974	140.665	73.1975		22	41	22.6223	984.399	491.216
23	38	22.2222	133.372	74.7148		23	55	23.4952	941.756	430.948
24	45	22.3133	129.878	83.9525		24	69	20.8117	992.199	503.683
25	36	23.2335	132.065	56.8314		25	40	27.5134	844.595	366.747
26	33	27.1816	133.82	61.1234		26	47	27.0051	818.915	326.919
27	32	18.8189	131.471	88.7021		27	50	26.2336	1142.74	747.873
28	28	17.9282	163.06	90.8864		28	54	22.5355	1120.91	568.178
29	69	27.8488	101.395	60.5585		29	32	28.5483	1259.66	642.777
30	24	23.8728	133.362	71.1068		30	50	21.1553	774.375	401.719
31	64	24.677	109.75	67.2052		31	50	22.7694	1027.45	614.433
32	43	23.3355	141.374	79.3666		32	55	28.3531	890.978	598.742
33	26	20.4491	146.451	85.7046		33	41	23.9188	955.738	541.77
34	25	19.9	144.716	84.0771		34	43	23.8751	1243.04	598.809
35	48	24.3	146.087	87.5927		35	37	19.7885	890.165	480.365
36	26	23.5304	143.419	63.6891		36	49	31.6346	964.191	511.669
37	23	20.8117	140.656	68.4962		37	41	22.5086	902.574	437.188
38	31	20.9275	139.894	75.3694		38	57	30.4772	984.731	488.35
39	50	24.8777	157.358	58.6145		39	43	24.6482	937.046	534.686
40	30	17.7778	148.378	67.7436		40	35	18.7962	801.134	407.758
41	39	20.6131	134.669	69.4451		41	42	20.7008	932.617	457.439
42	35	21.2306	139.824	70.3646		42	66	24.8603	938.768	474.312
43	33	22.0604	145.732	73.5309		43	54	29.2969	1189.49	585.891
44	45	24.977	139.292	65.1346		44	67	25.5181	961.468	374.519
45	42	24.8358	149.628	88.3481		45	34	22.4766	887.83	415.182
46	26	25.4	136.859	67.504		46	72	29.9376	934.649	497.399
47	40	32	152.19	77.3766		47	58	30.6667	930.933	413.756
48	37	23	161.608	97.8133		48	16	15.6299	1054.96	434.142
49	26	16	162.219	96.5082		49	46	24.298	1010.48	385.29
50	28	21.88	151.951	90.7674		50	58	26.4713	1371.41	656.386
51	41	19.22	152.444	97.0249		51	55	29.4321	847.027	382.061
52	35	19.2164	172.545	69.5536		52	43	26.2985	968.671	435.218
53	32	20.9644	172.814	66.9485		53	34	19.7777	880.634	420.517
54	40	21.6311	165.99	61.8457		54	45	22.806	1001.99	411.426
55	43	22.3133	146.848	69.1904		55	45	24.8358	1142.61	475.955
56	34	24.4646	174.473	61.281		56	41	23.2483	969.821	363.608
57	40	22.0317	203.244	68.9234		57	46	25.9383	898.266	352.948
58	40	25.7812	144.79	60.5713		58	36	20.1087	1079.92	455.482
59	34	24.0882	258.744	155.101		59	49	20.5688	1117.64	499.691
60	41	32.872	156.264	60.1123		60	44	19.6866	1240.28	501.93
61	38	19.4771	165.69	60.0152		61	49	22.4059	1306.48	523.974
62	51	30.0215	89.2712	53.6076		62	46	25.0361	1347.01	763.767
63	46	28.8415	102.374	61.0267		63	39	21.1203	1003.66	549.887
64	56	22.9854	128.384	67.1652		64	56	25.462	1328.68	744.872
65	28	22.0711	94.6873	188.828		65	55	27.9495	1008.92	520.752
66	27	27.0552	103.405	102.31		66	74	24.1104	1198.7	647.972
67	32	22.0604	363.231	243.871		67	61	35.352	1146.68	538.059
68	60	21.2306	69.0588	77.9291		68	37	21.0962	1056.38	560.977
69	39	20.9644	82.0353	61.2604		69	45	21.5885	1250.9	564.082
70	54	19.8347	99.0982	58.6425		70	61	18.8652	1033.11	480.602
71	25	17.1875	162.306	76.941		71	56	23.0469	1173.23	568.144
						72	35	23.6842	904.275	544.277
						73	48	21.9839	911.512	433.465
						74	34	24.6893	1105.7	584.207
						75	40	21.5139	985.783	548.553
						76	66	32.2183	1118.41	500.536
						77	38	23.7	1061.08	540.174
						78	55	26.5204	1034.24	559.395
						79	43	21.7778	1215.31	566.284
						80	46	25.8219	946.361	500.939
						81	63	19.2277	845.283	422.794
						82	41	20.6905	899.193	445.04
						83	66	29.3333	909.427	411.687
						84	38	18.1552	819.283	435.669
						85	49	29.0943	1007.42	536.218
						86	36	18.8	688.902	412.161
						87	51	24.2	900.422	282.808
						88	47	27.8	674.813	314.434
						89	56	24.2	921.697	281.57
						90	48	22.6	932.955	401.846
						91	47.1918	30.4	561.823	850.536
						92	49.3973	24	790.631	402.502
						93	55.6932	23.7	1991.01	1043.7
						94	62.5151	29.1	715.365	315.562
						95	59.8055	20.3	898.194	318.498
						96	58.0274	24.2	774.932	1321.59
						97	56.4849	21.6	949.951	728.346
						98	44.5452	23.6	872.421	391.568
						99	41.9671	21.8	1776.85	1220.64
						100	68.2164	26.1	757.089	228.914
						101	55.6932	23.7	1061.4	404.202
						102	69.5507	20.5	867.125	1459.95
						103	47.474	19.2	714.51	304.81
						104	56	33.2	582.856	233.013
						105	51	24.5	771.036	263.643
						106	68	31.4	1184.14	369.885
						107	40	40.9	1595.41	597.376
						108	46	31.1	583.722	515.416
						109	49	31	803.509	272.697
						110	51	22.3	559.245	515.926
						111	59	26.4	764.103	292.867
						112	42	21.8	999.779	287.306
						113	50	20.1	1208.4	325.287
						114	48	19.5	758.736	288.673
						115	48	19.9	695.632	279.483
						116	79	19.5	2392.36	936.276
						117	57	19.9	981.772	346.874
						118	46	23.4	2384	1472.98
						119	70	24.9	650.654	401.684
						120	45	22.7	1329.64	614.413
						121	38	24.5	1239.52	825.766
						122	48	24.4	708.491	286.774
						123	55	27.9	761.183	651.015
						124	55	24.3	704.068	373.599
						125	46	29	611.44	301.205
						126	37	19.7	573.681	399.815
						127	40	19.7	2221.58	300.469
						128	49	23.5	800.454	334.467
						129	59	28.5	600.652	350.589
						130	43	19.1	611.669	424.769
						131	59	30.4	1318.92	558.452
						132	43	24.6	655.801	354.249
						133	47	21.6	701.676	374.652
						134	36	27.9	727.548	234.459
						135	50	20.7	928.823	363.234
						136	58	24.2	700.572	243.545
						137	52	24.4	1088	686.317
						138	65	29.8	693.491	217.771
						139	63	25.3	766.947	804.34
						140	67	32.5	1094.18	420.327
						141	65	22.5	704.637	504.718
						142	59	21.9	1210.35	248.815
						143	45.2137	18.8	1833.6	1189.79
						144	66.0904	22.2	395.104	624.97
						145	36	27.1	737.081	333.128
						146	77.3151	26.4	152.718	145.755
						147	49.6932	31.2	612.954	434.087
						148	59.8247	30.8	598.634	225.63
						149	39.0877	21	761.997	371.647
						150	46.1315	23.3	712.345	215.385
						151	71.0082	20.1	592.963	282.234
						152	56	23.9	587.044	249.333
